# Supplementary material for: A Global Perspective on Drinking-Water and Sanitation Classification: An Evaluation of Census Content
Source: PLoS One. 2016 Mar 17;11(3):e0151645. doi: 10.1371/journal.pone.0151645 (PMC4795766; doi:10.1371/journal.pone.0151645)
Supplement: S2 Text — (XLSX) [file pone.0151645.s002.xlsx]

## Sheet: Stat
		All	Round 1	Round 2	Round 3	Round 4	Round 5	Round 6
Size		247	18	23	44	43	59	60
W	Maximum value	3	2.06	1.98	2.42	3	3	3
	Minimum value	0	0	0	0	0	0	0
	Mean value	1.21	0.55	0.9	1.19	1.26	1.16	1.55
	Median value	1.25	0	1.2	1.32	1.25	1.17	1.43
	Standard deviation	0.7	0.78	0.71	0.59	0.53	0.72	0.62
W1	Maximum value	1	1	0.75	1	1	1	1
	Minimum value	0	0	0	0	0	0	0
	Mean value	0.65	0.27	0.42	0.59	0.69	0.66	0.86
	Median value	0.71	0	0.6	0.67	0.67	0.71	0.91
	Standard deviation	0.32	0.37	0.33	0.3	0.23	0.31	0.19
W2	Maximum value	1	0.6	0.6	1	1	1	1
	Minimum value	0	0	0	0	0	0	0
	Mean value	0.09	0.03	0.03	0.11	0.09	0.08	0.13
	Median value	0	0	0	0	0	0	0
	Standard deviation	0.28	0.14	0.13	0.3	0.27	0.28	0.34
W3	Maximum value	1	1	1	1	1	1	1
	Minimum value	0	0	0	0	0	0	0
	Mean value	0.46	0.24	0.46	0.49	0.49	0.42	0.54
	Median value	0.5	0	0.6	0.59	0.5	0.4	0.5
	Standard deviation	0.35	0.38	0.41	0.36	0.3	0.35	0.3
W4	Maximum value	1	0	0	0	0	0	1
	Minimum value	0	0	0	0	0	0	0
	Mean value	0	0	0	0	0	0	0.02
	Median value	0	0	0	0	0	0	0
	Standard deviation	0.06	0	0	0	0	0	0.13
S	Maximum value	3	2	2	2.5	3	3	3
	Minimum value	0	0	0	0	0	0	0
	Mean value	1.26	0.69	0.91	0.93	1.27	1.25	1.79
	Median value	1.5	0	1	1	1.5	1.5	2
	Standard deviation	0.82	0.86	0.72	0.73	0.73	0.82	0.68
S1	Maximum value	1	1	1	1	1	1	1
	Minimum value	0	0	0	0	0	0	0
	Mean value	0.73	0.44	0.61	0.61	0.77	0.73	0.92
	Median value	1	0	1	1	1	1	1
	Standard deviation	0.45	0.51	0.5	0.49	0.43	0.45	0.28
S2	Maximum value	1	0	0	0.5	1	1	1
	Minimum value	0	0	0	0	0	0	0
	Mean value	0.11	0	0	0.01	0.06	0.12	0.27
	Median value	0	0	0	0	0	0	0
	Standard deviation	0.26	0	0	0.08	0.2	0.25	0.37
S3	Maximum value	1	0.5	1	0.5	0.5	1	1
	Minimum value	0	0	0	0	0	0	0
	Mean value	0.22	0.14	0.2	0.19	0.26	0.19	0.27
	Median value	0	0	0	0	0.5	0	0.25
	Standard deviation	0.26	0.23	0.29	0.25	0.25	0.26	0.28
S4	Maximum value	1	0.5	0.5	0.5	1	1	1
	Minimum value	0	0	0	0	0	0	0
	Mean value	0.2	0.11	0.11	0.11	0.19	0.2	0.34
	Median value	0	0	0	0	0	0	0.5
	Standard deviation	0.27	0.21	0.21	0.21	0.29	0.28	0.27

## Sheet: detailed scores
Country	Year	Round	source	W1	W2	W3	W4	W_total	S1	S2	S3	S4	S_total
Afghanistan	1979	3	IPUMSI	0.6	0	0	0	0.6	0	0	0	0	0
Afghanistan	2011	6	IPUMSI	1	0	0.5	0	1.5	1	1	0	0.5	2.5
Armenia	1989	4	IPUMSI	0	0	0	0	0	0	0	0	0	0
Armenia	2001	5	UNSD	0.5	0	0.4	0	0.9	0	0	0.5	0	0.5
Armenia	2011	6	IPUMSI	0.5	0	0.4	0	0.9	0	0	0.5	0.5	1
Bangladesh	1974	2	IPUMSI	0	0	0	0	0	0	0	0	0	0
Bangladesh	1981	3	IPUMSI	0.75	0	0	0	0.75	0	0	0	0	0
Bangladesh	1991	4	IPUMSI	0.8	0	0	0	0.8	1	1	0	1	3
Bangladesh	2001	5	IPUMSI	0.8	0	0	0	0.8	1	1	0	1	3
Bangladesh	2011	6	IPUMSI	0.8	1	1	0	2.8	1	1	0	1	3
Benin	1979	3	IPUMSI	0.6	0	0.25	0	0.85	0	0	0	0	0
Benin	1992	4	IPUMSI	0.666667	0	0.4	0	1.06667	1	0	0	0.5	1.5
Benin	2002	5	UNSD	0.875	0	0.5	0	1.375	1	0.5	0	0.5	2
Benin	2013	6	IPUMSI	0.875	0	0.714286	0	1.58929	1	0.5	0	0.5	2
Bhutan	2005	6	UNSD	0.8	0	0.4	0	1.2	1	0	0.5	0	1.5
Bolivia	1976	3	IPUMSI	0.5	0	0.4	0	0.9	1	0	0.5	0.5	2
Bolivia	1992	4	IPUMSI	0.5	0	0.333333	0	0.833333	1	0	0.5	0.5	2
Bolivia	2001	5	IPUMSI	0.714286	0	0.4	0	1.11429	1	0	0.5	0.5	2
Bolivia	2012	6	UNSD	0.714286	0	0.4	0	1.11429	1	0	0.5	0.5	2
Burkina Faso	1996	5	IPUMSI	1	0	0.25	0	1.25	1	0.5	0	0.5	2
Burkina Faso	2006	6	IPUMSI	1	0	0.25	0	1.25	1	0.5	0.5	0.5	2.5
Burundi	1990	4	IPUMSI	1	0	0.6	0	1.6	1	0	0.5	0	1.5
Burundi	2008	6	IPUMSI	1	0	0.75	0	1.75	1	0	0.5	0.5	2
Cabo Verde	1960	1	IPUMSI	0	0	0	0	0	1	0	0	0	1
Cabo Verde	1970	2	IPUMSI	0	0	0	0	0	1	0	0.5	0	1.5
Cabo Verde	1980	3	IPUMSI	0.5	0	0.333333	0	0.833333	1	0	0	0.5	1.5
Cabo Verde	1990	4	IPUMSI	0.625	0	0.5	0	1.125	1	0	0	0	1
Cabo Verde	2000	5	UNSD	0.571429	0	0	0	0.571429	1	0	0	0.5	1.5
Cabo Verde	2010	6	Instituto Nacional de Estatística, Cabo Verde	1	0	1	0	2	0	0	0	0	0
Cambodia	1998	5	IPUMSI	0.6	0	0	0	0.6	1	0	0	0	1
Cambodia	2008	6	IPUMSI	0.857143	0	1	0	1.85714	1	0.5	0	0.5	2
Cameroon	1976	3	IPUMSI	0.6	0	0.25	0	0.85	0	0	0	0	0
Cameroon	1987	4	IPUMSI	0.833333	0	0.6	0	1.43333	0	0	0.5	0	0.5
Cameroon	2005	6	IPUMSI	1	0	0.75	0	1.75	1	0.5	0.5	0.5	2.5
Central African Republic	1988	4	IPUMSI	1	0	0.333333	0	1.33333	0	0	0	0	0
Central African Republic	2003	5	IPUMSI	1	0	0.428571	0	1.42857	1	1	0	0.5	2.5
Chad	1989	4	IPUMSI	1	0	0.333333	0	1.33333	1	0	0	0	1
Chad	2009	6	IPUMSI	1	0	0.5	0	1.5	1	0	0	0.5	1.5
Comoros	1958	1	IPUMSI	0	0	0	0	0	0	0	0	0	0
Comoros	1980	3	IPUMSI	0.5	1	0.625	0	2.125	1	0	0.5	0	1.5
Comoros	1991	4	IPUMSI	0.428571	1	0.714286	0	2.14286	1	0	0	0	1
Congo, Dem. Rep.	1958	1	IPUMSI	0	0	0	0	0	0	0	0	0	0
Congo, Dem. Rep.	1984	3	UNSD	0	0	0	0	0	0	0	0	0	0
Congo, Rep.	1974	2	IPUMSI	0.666667	0	0.6	0	1.26667	1	0	0	0	1
Congo, Rep.	1984	3	IPUMSI	0.75	0	0.75	0	1.5	0	0	0	0	0
Congo, Rep.	2007	6	IPUMSI	0.7	0	0.375	0	1.075	1	0	0	0.5	1.5
Côte d'Ivoire	1988	4	IPUMSI	0.5	0	0.25	0	0.75	0	0	0	0	0
Côte d'Ivoire	1998	5	IPUMSI	0.714286	0	1	0	1.71429	1	0.5	0	0.5	2
Djibouti	1983	3	IPUMSI	0.8	0	0.75	0	1.55	1	0	0	0	1
Djibouti	2009	6	IPUMSI	0.857143	0	0.6	0	1.45714	1	0.5	0.5	0.5	2.5
Egypt, Arab Rep.	1976	3	IPUMSI	0	0	0	0	0	0	0	0.5	0	0.5
Egypt, Arab Rep.	1996	5	IPUMSI	0.666667	0	0.333333	0	1	1	0	0.5	0	1.5
Egypt, Arab Rep.	2006	6	IPUMSI	0.666667	0	0.333333	0	1	1	0	0.5	0.5	2
El Salvador	1979	3	IPUMSI	0	0	1	0	1	1	0	0.5	0	1.5
El Salvador	1992	4	IPUMSI	0.4	0	0.75	0	1.15	1	0	0.5	0.5	2
El Salvador	2007	6	IPUMSI	0.666667	0	0.75	1	2.41667	1	0.5	0.5	0.5	2.5
Eritrea	1998	5	IPUMSI	0.8	0	0.666667	0	1.46667	1	0	0.5	0.5	2
Ethiopia	1970	2	IPUMSI	0.666667	0	0.6	0	1.26667	1	0	0	0	1
Ethiopia	1984	3	IPUMSI	1	0	0.833333	0	1.83333	1	0	0.5	0	1.5
Ethiopia	1994	4	Central Statistical Agency, Ethiopia	1	0	0.8	0	1.8	1	0	0.5	0	1.5
Ethiopia	2007	6	IPUMSI	1	0	0.8	0	1.8	1	0	0.5	0	1.5
Gambia, The	1983	3	IPUMSI	0.666667	0	1	0	1.66667	1	0	0.5	0	1.5
Gambia, The	1993	4	IPUMSI	0.666667	0	1	0	1.66667	1	0	0.5	0	1.5
Gambia, The	2003	5	IPUMSI	0.666667	0	1	0	1.66667	1	0	0.5	0	1.5
Georgia	2002	5	IPUMSI	0	0	0	0	0	0	0	0	0	0
Ghana	1960	1	IPUMSI	0.666667	0	1	0	1.66667	1	0	0.5	0	1.5
Ghana	1970	2	IPUMSI	0.75	0	1	0	1.75	1	0	0.5	0	1.5
Ghana	1984	3	IPUMSI	0.666667	1	0	0	1.66667	0	0	0	0	0
Ghana	2000	5	IPUMSI	0.75	0	0.4	0	1.15	1	0.5	0.5	0.5	2.5
Ghana	2010	6	IPUMSI	1	0	0.428571	0	1.42857	1	0.5	0.5	0.5	2.5
Guatemala	1964	1	IPUMSI	0.666667	0	0.5	0	1.16667	1	0	0.5	0.5	2
Guatemala	1981	3	IPUMSI	0.6	0	0.6	0	1.2	1	0	0.5	0	1.5
Guatemala	1994	4	IPUMSI	0.777778	0	0.75	0	1.52778	1	0	0.5	0.5	2
Guatemala	2002	5	IPUMSI	0.666667	0	0.6	0	1.26667	1	0	0.5	0.5	2
Guinea	1983	3	IPUMSI	0.5	0	0.25	0	0.75	0	0	0	0	0
Guinea	1996	5	IPUMSI	0.833333	0	0.4	0	1.23333	1	0	0	0.5	1.5
Guinea-Bissau	1979	3	IPUMSI	1	0	0.333333	0	1.33333	1	0	0	0.5	1.5
Guinea-Bissau	2009	6	IPUMSI	1	0	0.8	0	1.8	1	0	0.5	0.5	2
Guyana	1980	3	IPUMSI	0.833333	0	1	0	1.83333	1	0	0.5	0.5	2
Guyana	2002	5	UNSD	1	0	0.428571	0	1.42857	1	0	0.5	0.5	2
Guyana	2012	6	Bureau of Statistics, Guyana	1	0	0.5	0	1.5	1	1	0.5	0.5	3
Haiti	1971	2	IPUMSI	0.666667	0	0.8	0	1.46667	1	0	0	0	1
Haiti	1982	3	IPUMSI	0.666667	0	0.8	0	1.46667	1	0	0	0	1
Haiti	2003	5	IPUMSI	0.75	0	0.4	0	1.15	1	0	0	0	1
Honduras	1961	1	IPUMSI	0.75	0	0.75	0	1.5	1	0	0.5	0.5	2
Honduras	1974	2	IPUMSI	0.6	0	0.6	0	1.2	1	0	0.5	0.5	2
Honduras	1988	4	IPUMSI	0.875	0	0.333333	0	1.20833	1	0	0.5	0.5	2
Honduras	2001	5	IPUMSI	0.833333	0	0.333333	0	1.16667	1	0.5	0.5	0.5	2.5
Honduras	2013	6	IPUMSI	0.857143	0	0.5	0	1.35714	1	0.5	0.5	0.5	2.5
India	1981	3	IPUMSI	0.6	0	1	0	1.6	0	0	0	0	0
India	2001	5	IPUMSI	0.571429	0	1	0	1.57143	1	0	0	0.5	1.5
India	2011	6	IPUMSI	0.777778	0	1	0	1.77778	1	1	0	1	3
Indonesia	1961	1	IPUMSI	0	0	0	0	0	0	0	0	0	0
Indonesia	1971	2	IPUMSI	0.666667	0	1	0	1.66667	0	0	1	0	1
Indonesia	1980	3	IPUMSI	0.666667	0	0	0	0.666667	0	0	0.5	0.5	1
Indonesia	1990	4	IPUMSI	0.666667	0	0	0	0.666667	0	0	0.5	0.5	1
Indonesia	2000	5	IPUMSI	0	0	0	0	0	1	0	0	0	1
Indonesia	2010	6	UNSD	1	0	0.4	0	1.4	1	0	1	0.5	2.5
Kenya	1989	4	IPUMSI	0.75	0	0	0	0.75	1	0.5	0	0.5	2
Kenya	1999	5	IPUMSI	0.666667	0	0	0	0.666667	1	0.5	0	0.5	2
Kenya	2009	6	IPUMSI	0.928571	0	0.142857	0	1.07143	1	1	0	0.5	2.5
Kiribati	1978	3	IPUMSI	0.8	0	0.5	0	1.3	1	0	0	0	1
Kiribati	2000	5	IPUMSI	1	0	0	0	1	0	0	0	0	0
Kiribati	2010	6	Government Ministry of the Republic of Kiribati	1	0	0	0	1	1	0	0	0	1
Korea, Dem. Rep.	2008	6	IPUMSI	1	0	0.4	0	1.4	1	0	0.5	0	1.5
Kosovo	2011	6	Demobalk	0.8	0	0.4	0	1.2	0	0	0	0.5	0.5
Kyrgyz Republic (Kyrgyzstan)	1999	5	IPUMSI	0	0	0	0	0	0	0	0	0	0
Kyrgyz Republic (Kyrgyzstan)	2009	6	IPUMSI	0	0	0	0	0	0	0	0	0	0
Lao PDR	1961	1	IPUMSI	0.75	0.6	0.714286	0	2.06429	1	0	0	0	1
Lao PDR	1973	2	IPUMSI	0.714286	0.6	0.666667	0	1.98095	1	0	0	0	1
Lao PDR	1995	5	IPUMSI	1	1	1	0	3	1	0	0	0	1
Lao PDR	2005	6	IPUMSI/UNSD	0.833333	1	1	0	2.83333	1	0	0	0	1
Lesotho	1986	4	IPUMSI	0.625	1	0.571429	0	2.19643	1	0.5	0	0.5	2
Lesotho	1996	5	IPUMSI	0.625	0	0.571429	0	1.19643	1	0.5	0	0.5	2
Lesotho	2006	6	IPUMSI	0.7	1	0.666667	0	2.36667	1	0.5	0	0.5	2
Liberia	1974	2	IPUMSI	0	0	0	0	0	0	0	0	0	0
Liberia	1984	3	IPUMSI	0.8	0	0.4	0	1.2	1	0	0.5	0	1.5
Liberia	1991	4	IPUMSI	0.8	0	0.5	0	1.3	1	0	0.5	0	1.5
Liberia	2008	6	IPUMSI	1	1	1	0	3	1	0	0.5	0	1.5
Madagascar	1975	3	IPUMSI	0.75	0	0.166667	0	0.916667	1	0	0.5	0	1.5
Madagascar	1993	4	IPUMSI	0.571429	0	0.166667	0	0.738095	0	0	0.5	0	0.5
Malawi	1961	1	IPUMSI	0	0	0	0	0	0	0	0	0	0
Malawi	1977	3	IPUMSI	1	0	0.666667	0	1.66667	0	0	0	0	0
Malawi	1987	4	IPUMSI	0.75	0	0.5	0	1.25	1	0	0.5	0	1.5
Malawi	1998	5	IPUMSI	0.9	0	0.428571	0	1.32857	1	0	0	0	1
Malawi	2008	6	IPUMSI	0.923077	0	0.428571	0	1.35165	1	0	0	0	1
Mali	1987	4	IPUMSI	0.5	0	0.25	0	0.75	0	0	0	0	0
Mali	1998	5	IPUMSI	0.8	0	0.25	0	1.05	0	0	0.5	0	0.5
Mali	2009	6	IPUMSI	1	0	0.25	0	1.25	1	0	0.5	0.5	2
Mauritania	1988	4	IPUMSI	0.666667	0	0.25	0	0.916667	1	0	0.5	0.5	2
Mauritania	2000	5	UNSD	0.6	0	0.5	0	1.1	1	0	0.5	0.5	2
Mauritania	2013	6	Office National de la Statistique (National Statistics Office), Mauritania	1	0	0.571429	0	1.57143	1	1	0	0.5	2.5
Micronesia, Fed. Sts.	2000	5	IPUMSI	0.5	0	0.285714	0	0.785714	0	0	0	0.5	0.5
Micronesia, Fed. Sts.	2010	6	IPUMSI	0.75	0	0.2	0	0.95	1	0.5	0	0.5	2
Moldova	2004	5	IPUMSI	0	0	0	0	0	0	0	0	0	0
Moldova	2014	6	IPUMSI	0.8	0	0.8	0	1.6	1	0	0	0.5	1.5
Mongolia	1989	4	IPUMSI	0.5	0	0.5	0	1	0	0	0	0	0
Mongolia	2000	5	IPUMSI	0.5	0	0	0	0.5	0	0	0.5	0	0.5
Mongolia	2010	6	IPUMSI	0.875	1	0.4	0	2.275	1	0	0.5	0.5	2
Morocco	1970	2	IPUMSI	0.25	0	1	0	1.25	0	0	0	0.5	0.5
Morocco	1982	3	IPUMSI	0.25	0	1	0	1.25	0	0	0	0	0
Morocco	1994	4	IPUMSI	0.25	0	1	0	1.25	1	0	0.5	0	1.5
Morocco	2004	5	IPUMSI	0.6	0	1	0	1.6	1	0	0.5	0.5	2
Mozambique	1980	3	IPUMSI	0.75	0	0.666667	0	1.41667	1	0	0	0	1
Mozambique	1997	5	IPUMSI	0.666667	0	0.6	0	1.26667	1	0	0	0	1
Mozambique	2007	6	IPUMSI	0.875	0	0.5	0	1.375	0	1	0	0	1
Myanmar	2014	6	IPUMSI	1	0	0	0	1	1	0	0	0	1
Nepal	2001	5	IPUMSI	0.6	0	0	0	0.6	1	0	0	0	1
Nepal	2011	6	IPUMSI	0.833333	0	0	0	0.833333	1	0	0	0.5	1.5
Nicaragua	1963	1	IPUMSI	0.4	0	0.4	0	0.8	1	0	0.5	0.5	2
Nicaragua	1971	2	IPUMSI	0.666667	0	0.666667	0	1.33333	1	0	0.5	0.5	2
Nicaragua	1995	5	IPUMSI	0.6	0	0.6	0	1.2	1	0.5	0	0.5	2
Nicaragua	2005	6	IPUMSI	0.555556	0	0.857143	0	1.4127	1	0	0.5	0.5	2
Niger	1988	4	IPUMSI	0.6	0	0	0	0.6	1	0	0	0	1
Niger	2001	5	IPUMSI	0.857143	0	0.333333	0	1.19048	1	0	0	0	1
Nigeria	2006	6	IPUMSI	0.75	0	0.333333	0	1.08333	1	0	0.5	0	1.5
Pakistan	1961	1	IPUMSI	0	0	0	0	0	0	0	0	0	0
Pakistan	1973	2	IPUMSI	0.666667	0	0.666667	0	1.33333	1	0	0	0.5	1.5
Pakistan	1981	3	IPUMSI	0.25	0	0.666667	0	0.916667	1	0	0.5	0	1.5
Pakistan	1998	5	IPUMSI	0.75	0	1	0	1.75	1	0	0.5	0	1.5
Pakistan	2012	6	IPUMSI	0.9	0	1	0	1.9	1	0.5	0	0.5	2
Paraguay	1962	1	IPUMSI	1	0	1	0	2	1	0	0.5	0.5	2
Paraguay	1972	2	IPUMSI	0.666667	0	1	0	1.66667	1	0	0.5	0.5	2
Paraguay	1982	3	IPUMSI	0.5	0	1	0	1.5	1	0	0.5	0.5	2
Paraguay	1992	4	IPUMSI	0.666667	0	1	0	1.66667	1	0	0	0.5	1.5
Paraguay	2002	5	IPUMSI	0.666667	0	1	0	1.66667	0	0	0	0	0
Philippines	1960	1	IPUMSI	0.714286	0	0	0	0.714286	1	0	0	0	1
Philippines	1970	2	IPUMSI	0.714286	0	0	0	0.714286	1	0	0	0	1
Philippines	1980	3	IPUMSI	1	0	0.583333	0	1.58333	1	0.5	0.5	0.5	2.5
Philippines	1990	4	IPUMSI	0.75	0	0.285714	0	1.03571	1	0.5	0.5	1	3
Philippines	2000	5	IPUMSI	0.777778	0	0.285714	0	1.06349	1	0.5	0.5	1	3
Rwanda	1978	3	IPUMSI	0.875	0	0.6	0	1.475	1	0	0	0	1
Rwanda	1991	4	IPUMSI	1	0	0.75	0	1.75	1	0	0.5	0	1.5
Rwanda	2002	5	IPUMSI	1	0	0.6	0	1.6	1	0	0.5	0	1.5
Rwanda	2012	6	IPUMSI	1	0	0.6	0	1.6	1	0	0.5	0.5	2
Samoa	1981	3	IPUMSI	0.8	0	0.25	0	1.05	0	0	0.5	0.5	1
Samoa	2001	5	IPUMSI/UNSD	0.8	0	0	0	0.8	0	0	0	0	0
Samoa	2011	6	Samoa Bureau of Statistics	0.875	0	1	0	1.875	1	0	0	0.5	1.5
São Tomé and Principe	1981	3	IPUMSI	0.8	0	0.75	0	1.55	1	0	0	0.5	1.5
Senegal	1955	1	IPUMSI	0	0	0	0	0	0	0	0	0	0
Senegal	1976	3	IPUMSI	0	0	0	0	0	0	0	0	0	0
Senegal	1988	4	IPUMSI	0.5	0	0.666667	0	1.16667	1	0	0	0.5	1.5
Senegal	2002	5	IPUMSI	0.571429	0	0.666667	0	1.2381	1	0	0	0.5	1.5
Senegal	2013	6	IPUMSI	1	0	0.5	0	1.5	1	0.5	0	0.5	2
Sierra Leone	1985	4	IPUMSI	0.8	0	0.5	0	1.3	1	0	0.5	0	1.5
Sierra Leone	2004	5	IPUMSI	1	1	1	0	3	1	0	0.5	0	1.5
Solomon Islands	1999	5	IPUMSI	0.833333	0	0.6	0	1.43333	1	0	0.5	0	1.5
Solomon Islands	2009	6	UNSD	1	0	0.666667	0	1.66667	1	0	0.5	0	1.5
Somalia	1975	3	IPUMSI	0	0	0	0	0	0	0	0	0	0
Somalia	1987	4	IPUMSI	1	0	0.5	0	1.5	1	0	0.5	0	1.5
Sri Lanka	1971	2	IPUMSI	0.6	0	0.6	0	1.2	1	0	0.5	0	1.5
Sri Lanka	1981	3	IPUMSI	0.833333	0	0.8	0	1.63333	1	0	0.5	0	1.5
Sri Lanka	2001	5	IPUMSI	0.875	0	0.666667	0	1.54167	0	0	1	0	1
Sri Lanka	2012	6	IPUMSI	0.916667	0	0.666667	0	1.58333	1	0	1	0	2
Sudan	1956	1	IPUMSI	0	0	0	0	0	0	0	0	0	0
Sudan	1973	2	IPUMSI	0	0	0	0	0	0	0	0	0	0
Sudan	1983	3	IPUMSI	0.8	0	0.666667	0	1.46667	1	0	0	0	1
Sudan	1993	4	IPUMSI	1	0	0.666667	0	1.66667	1	0	0.5	0	1.5
Sudan	2008	6	IPUMSI	0.923077	0	0.25	0	1.17308	1	0	0.5	0	1.5
Swaziland	1966	2	IPUMSI	0	0	0	0	0	0	0	0	0	0
Swaziland	1976	3	IPUMSI	0	0	0	0	0	0	0	0	0	0
Swaziland	1986	4	IPUMSI	0.5	0	0	0	0.5	1	0	0	0	1
Swaziland	1997	5	IPUMSI/UNSD	0.9	1	0.428571	0	2.32857	1	0	0	0	1
Swaziland	2007	6	IPUMSI	1	1	1	0	3	1	0	0	0	1
Syrian Arab Republic (Syria)	2004	5	IPUMSI	0.5	0	0.75	0	1.25	0	0	0	0	0
Tajikistan	2000	5	IPUMSI	0	0	0	0	0	0	0	0	0	0
Tajikistan	2010	6	IPUMSI	0.6	0	0.2	0	0.8	1	0	0	0.5	1.5
Tanzania	1978	3	IPUMSI	0.333333	0	1	0	1.33333	1	0	0.5	0	1.5
Tanzania	1988	4	IPUMSI	0.333333	0	1	0	1.33333	1	0	0	0	1
Tanzania	2002	5	IPUMSI	1	0	0	0	1	1	0	0	0	1
Tanzania	2012	6	IPUMSI	1	0	0.428571	0	1.42857	1	1	0	0.5	2.5
Timor-Leste	2004	5	IPUMSI	0	0	0	0	0	0	0	0	0	0
Timor-Leste	2010	6	IPUMSI	0.9	0	0.5	0	1.4	1	1	0.5	0.5	3
Togo	1970	2	IPUMSI	0	0	0	0	0	0	0	0	0	0
Togo	1981	3	IPUMSI	0.6	0	0.25	0	0.85	1	0	0	0.5	1.5
Togo	1993	4	IPUMSI	0.833333	0	0.5	0	1.33333	1	0	0	0.5	1.5
Togo	2010	6	IPUMSI	0.714286	0	0.333333	0	1.04762	1	0	0.5	0.5	2
Uganda	1969	2	IPUMSI	0	0	0	0	0	0	0	0	0	0
Uganda	1980	3	IPUMSI	0.5	1	0	0	1.5	1	0	0	0	1
Uganda	1991	4	IPUMSI	1	0	0.5	0	1.5	1	0	0.5	0	1.5
Uganda	2002	5	IPUMSI	1	1	1	0	3	1	0.5	0.5	0	2
Uganda	2014	6	IPUMSI	1	1	1	0	3	1	0.5	0.5	0	2
Ukraine	2001	5	IPUMSI	0	0	0	0	0	0	0	0	0	0
Vanuatu	1989	4	IPUMSI	0.5	0	0.428571	0	0.928571	1	0	0.5	0	1.5
Vanuatu	1999	5	IPUMSI	0.5	0	0.571429	0	1.07143	1	0	0.5	0	1.5
Vanuatu	2009	6	UNSD	0.666667	0	0.571429	0	1.2381	1	0	0.5	0	1.5
Vietnam	1960	1	IPUMSI	0	0	0	0	0	0	0	0	0	0
Vietnam	1989	4	IPUMSI	0.666667	0	0.666667	0	1.33333	1	0	0	0	1
Vietnam	1999	5	IPUMSI	1	0	0	0	1	1	0	0	0	1
Vietnam	2009	6	IPUMSI	1	0	0.333333	0	1.33333	1	0	0	0	1
West Bank and Gaza (Palestinian territories)	1967	2	Levy Economics Institute of Bard College	0.5	0	1	0	1.5	1	0	0.5	0	1.5
West Bank and Gaza (Palestinian territories)	1997	5	IPUMSI	0	0	0	0	0	1	0	0	0	1
West Bank and Gaza (Palestinian territories)	2007	6	IPUMSI	0.4	0	0	0	0.4	1	0	0	0.5	1.5
Yemen, Rep.	1994	4	IPUMSI	0.555556	0	0.333333	0	0.888889	0	0	0	0	0
Yemen, Rep.	2004	5	IPUMSI	0.555556	0	0.5	0	1.05556	0	0	0	0	0
Zambia	1963	1	IPUMSI	0	0	0	0	0	0	0	0	0	0
Zambia	1969	2	IPUMSI	0.75	0	0.333333	0	1.08333	1	0	0	0	1
Zambia	1980	3	IPUMSI	0.8	0.666667	0.75	0	2.21667	1	0	0	0	1
Zambia	1990	4	IPUMSI	0.8	0.666667	0.75	0	2.21667	0	0	0.5	0	0.5
Zambia	2000	5	IPUMSI	1	0	0.5	0	1.5	1	0	0.5	0	1.5
Zambia	2010	6	IPUMSI	1	0	0.428571	0	1.42857	1	0.5	0.5	0	2
Zimbabwe	1961	1	IPUMSI	0	0	0	0	0	0	0	0	0	0
Zimbabwe	1969	2	IPUMSI	0	0	0	0	0	0	0	0	0	0
Zimbabwe	1982	3	IPUMSI	0.75	1	0.666667	0	2.41667	1	0	0	0	1
Zimbabwe	1992	4	IPUMSI	1	1	1	0	3	1	0	0	0	1
Zimbabwe	2002	5	IPUMSI	1	1	1	0	3	1	0	0	0	1
Zimbabwe	2012	6	IPUMSI	1	1	1	0	3	1	0	0	0	1

## Sheet: ReadMe
labels
'Stat'
All	All census rounds (1955-2014)
Round 1	Census round 1 (1955-1964)
Round 2	Census round 2 (1965-1974)
Round 3	Census round 3 (1975-1984)
Round 4	Census round 4 (1985-1994)
Round 5	Census round 5 (1995-2004)
Round 6	Census round 6 (2005-2014)
Size	Sample size (number of census cases)
W1	W1-score
W2	W2-score
W3	W3-score
W4	W4-score
W	W-score
S1	S1-score
S2	S2-score
S3	S3-score
S4	S4-score
S	S-score
'detailed scores'
Country	Country name
Year	Census conducted year
Round	Census round
W1	W1-score
W2	W2-score
W3	W3-score
W4	W4-score
W_total	W-score
S1	S1-score
S2	S2-score
S3	S3-score
S4	S4-score
S_total	S-score
